# Supplementary material for: Anabaena/Dolichospermum as the source of lethal microcystin levels responsible for a large cattle toxicosis event
Source: Toxicon X. 2018 Dec 10;1:100003. doi: 10.1016/j.toxcx.2018.100003 (PMC7286090; doi:10.1016/j.toxcx.2018.100003)
Supplement: Multimedia component 1 [file mmc1.xml]

<?xml version="1.0" encoding="utf-8" standalone="no"?>
<data>
  <datasets>
    <author>theo.dreher@oregonstate.edu</author>
    <type>0</type>
    <dataset>
      <value>6</value>
      <reason>Other (please explain)</reason>
      <comments>DNA sequence data are accessible from GenBank via the accession numbers in the manuscript. </comments>
    </dataset>
  </datasets>
</data>
